# Supplementary material for: Whole-Genome Resequencing of Seven Eggplant (Solanum melongena) and One Wild Relative (S. incanum) Accessions Provides New Insights and Breeding Tools for Eggplant Enhancement
Source: Front Plant Sci. 2019 Oct 8;10:1220. doi: 10.3389/fpls.2019.01220 (PMC6791922; doi:10.3389/fpls.2019.01220)
Supplement: Supplementary file 2 [file DataSheet_2.xlsx]

## Sheet: Supplementary data S3
Supplementary data S2. Statistics of variants distribution identified in seven S. melongena and one S. incanum accessions using the S. melongena accession '67/3' as a reference genome (Barchi et al., 2019a).
			S. melongena							Mean S. melongena accessions	S. incanum	Total
			MM1597	DH_ECAVI	AN-S-26	H15	A0416	IVIA-371	ASI-S-1		MM577
	Chromosome 1
		Length	136534347	136534347	136534347	136534347	136534347	136534347	136534347	136534347	136534347	136534347
		Variants	102978	95552	94158	96909	288114	107416	86561	124527	1103727	1305810
		Variants rate	1326	1429	1450	1409	474	1271	1577	1096	124	105
	Chromosome 2
		Length	83340400	83340400	83340400	83340400	83340400	83340400	83340400	83340400	83340400	83340400
		Variants	102011	147260	65432	48383	56829	151586	47834	88476	714273	861689
		Variants rate	817	566	1274	1723	1467	550	1742	942	117	97
	Chromosome 3
		Length	97014425	97014425	97014425	97014425	97014425	97014425	97014425	97014425	97014425	97014425
		Variants	77485	77625	72341	71907	86059	74658	54440	73502	822601	942273
		Variants rate	1252	1250	1341	1349	1127	1299	1782	1320	118	103
	Chromosome 4
		Length	105671276	105671276	105671276	105671276	105671276	105671276	105671276	105671276	105671276	105671276
		Variants	74073	67215	62873	68870	68521	73820	74135	69930	870193	974523
		Variants rate	1427	1572	1681	1534	1542	1431	1425	1511	121	108
	Chromosome 5
		Length	43853053	43853053	43853053	43853053	43853053	43853053	43853053	43853053	43853053	43853053
		Variants	45756	48085	42981	43433	47889	48187	25353	43098	357426	419431
		Variants rate	958	912	1020	1010	916	910	1730	1018	123	105
	Chromosome 6
		Length	108971373	108971373	108971373	108971373	108971373	108971373	108971373	108971373	108971373	108971373
		Variants	157542	78135	164772	179060	164854	71747	163476	139941	870785	1039448
		Variants rate	692	1395	661	609	661	1519	667	779	125	105
	Chromosome 7
		Length	142259855	142259855	142259855	142259855	142259855	142259855	142259855	142259855	142259855	142259855
		Variants	214939	136758	132996	99209	146451	131205	90100	135951	1195706	1384368
		Variants rate	662	1040	1070	1434	971	1084	1579	1046	119	103
	Chromosome 8
		Length	109575448	109575448	109575448	109575448	109575448	109575448	109575448	109575448	109575448	109575448
		Variants	131231	108226	111128	112513	111830	109137	75063	108447	933262	1063689
		Variants rate	835	1012	986	974	980	1004	1460	1010	117	103
	Chromosome 9
		Length	36100499	36100499	36100499	36100499	36100499	36100499	36100499	36100499	36100499	36100499
		Variants	50994	56211	53448	49089	49981	45802	40131	49379	257781	324373
		Variants rate	708	642	675	735	722	788	900	731	140	111
	Chromosome 10
		Length	106644908	106644908	106644908	106644908	106644908	106644908	106644908	106644908	106644908	106644908
		Variants	135471	75613	94084	71329	111835	135855	65952	98591	845211	983363
		Variants rate	787	1410	1134	1495	954	785	1617	1082	126	108
	Chromosome 11
		Length	72290491	72290491	72290491	72290491	72290491	72290491	72290491	72290491	72290491	72290491
		Variants	50678	71796	59766	54051	55335	69778	43921	57904	534115	614331
		Variants rate	1426	1007	1210	1337	1306	1036	1646	1248	135	118
	Chromosome 12
		Length	100421161	100421161	100421161	100421161	100421161	100421161	100421161	100421161	100421161	100421161
		Variants	89325	267113	255465	258515	72001	263404	65400	181603	838623	1003168
		Variants rate	1124	376	393	388	1395	381	1535	553	120	100
	Total
		Length	1142677236	1142677236	1142677236	1142677236	1142677236	1142677236	1142677236	1142677236	1142677236	1142677236
		Variants	1232483	1229589	1209444	1153268	1259699	1282595	832366	1171349	9343703	10916466
		Variants rate	927	929	945	991	907	891	1373	976	122	105
