# Supplementary material for: Whole-Genome Resequencing of Seven Eggplant (Solanum melongena) and One Wild Relative (S. incanum) Accessions Provides New Insights and Breeding Tools for Eggplant Enhancement
Source: Front Plant Sci. 2019 Oct 8;10:1220. doi: 10.3389/fpls.2019.01220 (PMC6791922; doi:10.3389/fpls.2019.01220)
Supplement: Supplementary file 4 [file DataSheet_4.xlsx]

## Sheet: Supplementary data S4
Supplementary data S4. Variants effect prediction using the SnpEff software (version 4.2; Cingolani et al., 2012) classified by impact, type, region and functional class.
				S. melongena														S. incanum		Mean S. melongena accessions		Total mean
				MM1597		DH_ECAVI		AN-S-26		H15		A0416		IVIA-371		ASI-S-1		MM577
				Count	%	Count	%	Count	%	Count	%	Count	%	Count	%	Count	%	Count	%	Count	%	Count	%
	Effects by impact in whole genome
			High	1472	0.078	1473	0.08	1431	0.079	1552	0.09	1405	0.074	1514	0.079	996	0.085	6115	0.05	1406	0.081	1995	0.077
			Moderate	14106	0.748	13929	0.753	12972	0.717	13643	0.787	13873	0.727	14058	0.737	9165	0.779	75621	0.615	13107	0.75	20921	0.733
			Low	8982	0.476	8790	0.475	8260	0.456	8438	0.487	8916	0.467	8824	0.463	5103	0.434	55520	0.451	8188	0.465	14104	0.464
			Modifier	1861789	98.698	1825962	98.692	1787803	98.748	1710276	98.637	1883134	98.732	1882351	98.721	1161129	98.702	12162047	98.884	1730349	98.704	3034311	98.727
	Effects by impact in mRNA
			High	1407	1.17	1392	1.185	1365	1.22	1484	1.311	1332	1.113	1436	1.222	968	1.447	6058	0.849	1341	1.238	12518	1.315
			Moderate	13520	11.245	13402	11.411	12492	11.169	13166	11.634	13308	11.12	13534	11.518	8906	13.318	74780	10.454	12618	11.631	107377	11.283
			Low	8824	7.339	8635	7.352	8102	7.244	8295	7.33	8794	7.348	8646	7.358	5009	7.493	55934	7.819	8044	7.352	72046	7.571
			Modifier	96474	80.246	94016	80.052	89877	80.367	90217	79.725	96241	80.419	93882	79.902	51984	77.742	578499	80.878	87527	79.779	759653	79.829
	Effects by type in whole genome
		High
			Frameshift variant	740	0.039	751	0.041	703	0.039	751	0.043	726	0.038	721	0.038	356	0.03	2979	0.024	678	0.038	966	0.037
			Stop gained	414	0.022	427	0.023	434	0.024	504	0.029	371	0.019	495	0.026	424	0.036	1641	0.013	438	0.026	589	0.024
			Stop lost	114	0.006	96	0.005	98	0.005	91	0.005	96	0.005	87	0.005	66	0.006	536	0.004	93	0.005	286	0.006
			Splice donor variant	96	0.005	95	0.005	102	0.006	107	0.006	109	0.006	119	0.006	66	0.006	443	0.004	99	0.006	142	0.006
			Splice acceptor variant	104	0.006	90	0.005	88	0.005	92	0.005	102	0.005	94	0.005	74	0.006	420	0.003	92	0.005	133	0.005
			Start lost	84	0.004	102	0.006	97	0.005	106	0.006	93	0.005	98	0.005	47	0.004	389	0.003	90	0.005	127	0.005
		Moderate
			Missense variant	13764	0.729	13633	0.736	12688	0.7	13354	0.769	13550	0.71	13761	0.721	9048	0.768	74032	0.601	12828	0.733	20479	0.717
			Inframe insertion	169	0.009	193	0.01	176	0.01	190	0.011	192	0.01	176	0.009	74	0.006	794	0.006	167	0.009	246	0.009
			Inframe deletion	153	0.008	140	0.008	142	0.008	143	0.008	138	0.007	141	0.007	54	0.005	520	0.004	130	0.007	179	0.007
			Disruptive inframe insertion	106	0.006	93	0.005	91	0.005	102	0.006	91	0.005	91	0.005	52	0.004	421	0.003	89	0.005	131	0.005
			Disruptive inframe deletion	105	0.006	85	0.005	82	0.005	90	0.005	94	0.005	92	0.005	36	0.003	363	0.003	83	0.005	118	0.005
			5' UTR truncation	-	-	-	-	-	-	-	-	-	-	-	-	-	-	1	0	-	-	1	0
		Low
			Synonymous variant	7287	0.386	7156	0.386	6684	0.369	6816	0.393	7264	0.38	7140	0.374	4166	0.354	46127	0.375	6645	0.377	11580	0.377
			Splice region variant	1959	0.104	1877	0.101	1846	0.102	1854	0.107	1918	0.1	1931	0.101	1119	0.095	10552	0.086	1786	0.101	2882	0.1
			5' UTR prem. start codon gain	223	0.012	242	0.013	215	0.012	237	0.014	227	0.012	237	0.012	108	0.009	1368	0.011	213	0.012	357	0.012
			Stop retained variant	18	0.001	21	0.001	11	0.001	16	0.001	14	0.001	21	0.001	14	0.001	145	0.001	16	0.001	33	0.001
			Initiator codon variant	7	0	3	0	5	0	7	0	5	0	3	0	4	0	27	0	5	0	8	0
		Modifier
			Intergenic region	1248361	66.097	1244276	67.171	1227306	67.706	1165009	67.101	1275032	66.768	1301645	68.182	837876	71.142	27	0	1185644	67.738	1037442	59.271
			Upstream gene variant	270030	14.297	254138	13.719	245254	13.53	237500	13.679	268292	14.049	253564	13.282	141564	12.02	1396172	11.341	238620	13.511	383314	13.24
			Downstream gene variant	246057	13.028	232501	12.551	224016	12.358	216990	12.498	242303	12.688	232484	12.178	129747	11.017	1291802	10.493	217728	12.331	351988	12.101
			Intragenic variant	505	0.027	619	0.033	585	0.032	577	0.033	510	0.027	600	0.031	285	0.024	8937128	72.594	526	0.03	1117601	9.1
			Intron variant	90401	4.786	88390	4.772	84810	4.679	84454	4.864	90846	4.757	87997	4.609	48872	4.15	501386	4.073	82253	4.66	134645	4.586
			3' UTR variant	4996	0.265	4624	0.25	4537	0.25	4396	0.253	4706	0.246	4665	0.244	2292	0.195	27744	0.225	4317	0.243	7245	0.241
			5' UTRvariant	2941	0.156	2821	0.152	2686	0.148	2784	0.16	2922	0.153	2882	0.151	1380	0.117	14399	0.117	2631	0.148	4102	0.144
			Non coding transcript variant	39	0.002	40	0.002	35	0.002	33	0.002	38	0.002	40	0.002	22	0.002	106	0.001	35	0.002	44	0.002
	Effects by region in whole genome
			Intergenic	1248361	66.179	1244276	67.253	1227306	67.79	1165009	67.19	1275032	66.849	1301645	68.265	837876	71.224	8937128	72.664	1185644	67.821	2154579	68.427
			Upstream	270030	14.315	254138	13.736	245254	13.546	237500	13.697	268292	14.066	253564	13.298	141564	12.034	1396172	11.352	238620	13.527	383314	13.256
			Downstream	246055	13.044	232498	12.566	224013	12.373	216986	12.514	242302	12.704	232482	12.193	129745	11.029	1291790	10.503	217726	12.346	351984	12.116
			Intron	88868	4.711	86951	4.7	83390	4.606	82995	4.787	89336	4.684	86478	4.535	47967	4.077	493175	4.01	80855	4.586	132395	4.514
			Exon	22550	1.195	22262	1.203	20786	1.148	21700	1.252	22212	1.165	22376	1.174	14122	1.2	126296	1.027	20858	1.191	34038	1.171
			UTR 3'	4991	0.265	4620	0.25	4534	0.25	4392	0.253	4702	0.247	4661	0.244	2290	0.195	27736	0.226	4313	0.243	7241	0.241
			UTR 5'	3163	0.168	3062	0.165	2901	0.16	3021	0.174	3149	0.165	3118	0.164	1488	0.126	15767	0.128	2843	0.16	4459	0.156
			Splice site region	1597	0.085	1508	0.082	1480	0.082	1504	0.087	1549	0.081	1579	0.083	896	0.076	8752	0.071	1445	0.082	2358	0.081
			Transcript	544	0.029	659	0.036	620	0.034	610	0.035	548	0.029	640	0.034	307	0.026	1648	0.013	561	0.032	697	0.03
			Splice site donor	90	0.005	91	0.005	98	0.005	103	0.006	106	0.006	113	0.006	65	0.006	426	0.003	95	0.006	137	0.005
			Splice site acceptor	100	0.005	89	0.005	84	0.005	89	0.005	100	0.005	91	0.005	73	0.006	413	0.003	89	0.005	130	0.005
	Effects by functional class in whole genome
			Missense	12532	62.479	12406	62.568	11560	62.459	12178	63.053	12291	62.242	12536	62.718	8265	64.808	68648	59.387	11681	62.904	18802	62.464
			Silent	7173	35.761	7069	35.652	6590	35.606	6710	34.742	7158	36.249	7031	35.176	4102	32.165	45583	39.434	6548	35.05	11427	35.598
			Nonsense	353	1.76	353	1.78	358	1.934	426	2.206	298	1.509	421	2.106	386	3.027	1363	1.179	371	2.046	495	1.938
		Transitions (Ts) in whole genome		1165939		1144187		1139657		1082336		1206252		1240898		604915		7940944		1083455		1940641
		Transversions (Tv) in whole genome		449531		458254		454467		443337		464480		497860		263871		2915867		433114		743458
		Ts/Tv ratio in whole genome		2.5937		2.4968		2.5077		2.4413		2.597		2.4925		2.2925		3		2		3
