# Supplementary material for: Whole-Genome Resequencing of Seven Eggplant (Solanum melongena) and One Wild Relative (S. incanum) Accessions Provides New Insights and Breeding Tools for Eggplant Enhancement
Source: Front Plant Sci. 2019 Oct 8;10:1220. doi: 10.3389/fpls.2019.01220 (PMC6791922; doi:10.3389/fpls.2019.01220)
Supplement: Supplementary file 5 [file DataSheet_5.xlsx]

## Sheet: Supplementary data S5
Supplementary data S5. Amino acids replacement identified using the SnpEff software (version 4.2; Cingolani et al., 2012). The rows are amino acids from the reference genome and columns are changed amino acids (e.g., row "A" column "E" indicates how many "A" amino acids have been replaced by "E" amino acids.
S. melongena		*	-	?	A	C	D	E	F	G	H	I	K	L	M	N	P	Q	R	S	T	V	W	Y
MM1597	*	25	10			7		7			1		9	4				32	18	5			12	8
	-	14		381	47	9	34	64	24	41	21	36	46	38	12	71	42	32	40	81	46	43	4	15
	?	1		28								1					2	1	2	1		1
	A		50	2	731	2	61	61		73	2	6	2	2		2	70	2	5	159	303	336
	C	7	13			113	2		33	28	5	1		1		2	1		82	60			19	102
	D		64	1	45		331	189	1	128	37	2	8	2		201		2	4	3		37		76
	E	65	94	3	54		157	304	2	153	1	5	288	2	2	4	3	69	12	3	2	46		1
	F	1	50	1	2	26	1	1	258	2		54		196	1	2	1		1	98		56		35
	G	17	65	4	69	39	151	145	2	652	1	1	6	6	1	6	1	2	179	127	2	82	17
	H		27		1	6	36	1		2	146		2	24		44	32	73	163	3	1	2	1	99
	I	2	33	3	6	1	1		31	6	1	349	26	109	130	44	4	1	32	43	210	297		1
	K	21	70	3	1		2	240		5		38	296		29	180	3	61	117	5	59	1	1	1
	L	19	64	8	9	1	2	3	227	3	35	111	1	1106	62	3	161	39	68	154	3	145	16
	M	1	39		1	1	1	3	1			193	38	60	5	12			15	7	104	87
	N		48	1	2	2	186	5		1	29	56	164		1	339			3	155	59			52
	P		53	4	56				2	3	37			204		2	612	41	45	205	65	2
	Q	96	79	4	1		1	75		2	88	1	79	38	1		43	208	162		1	2
	R	45	27	3	4	87	1	3	1	168	149	43	100	72	18	2	47	128	449	100	43	2	61	1
	S	38	85		116	70	6	1	109	118	1	37	9	149		155	184	1	89	951	123	2	13	56
	T		41	3	320	3	1	1	2	2	1	210	72	3	94	52	55		42	126	623	5		2
	V		43	3	278	7	45	43	52	51		343	1	131	101		1		2	5	7	557		3
	W	53	6			21		1		7				20				2	59	20			3	2
	Y	35	25	1		104	47	3	54	1	93	1		5		45	2		1	44	3			237
S. melongena		*	-	?	A	C	D	E	F	G	H	I	K	L	M	N	P	Q	R	S	T	V	W	Y
DH_ECAVI	*	25	6		1	5		8			1			5				27	19	2	1		12	7
	-	17		397	49	12	47	63	27	49	19	45	46	60	11	66	53	25	41	106	34	48	3	14
	?	1		34								1					1	1				1
	A		31	6	693	1	71	68		77	3	9	2	1		3	66		4	165	334	332
	C	13	11			119	3		40	26	2	1		4		3		1	88	68			21	95
	D	1	50		42		317	164	1	124	38	2	5	1		198	1		4	1		42		77
	E	63	65	3	46		167	279	1	130	1	4	265	2	3	4	2	72	8	7	1	56	1	1
	F	2	44	2	2	32	2	1	243	1		48	1	195	1	2	1		2	109		57		58
	G	16	59	2	66	37	137	159	1	641	1	3	6	5	1	3		1	172	123	2	94	14
	H		19	2	1	3	51	2		2	141		2	32		41	32	69	134	3	3	2		82
	I	1	29	3	5		4		26	6	1	327	22	112	138	53	1		25	42	193	286		1
	K	29	67	3	3		3	232		4	2	21	307	1	32	181	2	65	118	4	50	2	1	1
	L	20	62	7	4	2	2	2	234	4	30	110	1	1102	55	3	163	38	58	135	3	136	20	1
	M	1	43	1	3		2	5		1		199	33	60	9	11			20	8	106	90
	N		50	4	4		197	3		5	28	49	154	1	1	355	1		7	153	56			45
	P	1	43	3	51				1	1	44	1		204		3	601	43	49	212	68	5		1
	Q	101	68		2		2	67		1	90	1	76	47	1		41	181	155	1	2	2		2
	R	49	21	1	3	97	1	2	1	180	148	39	98	65	23	2	36	139	464	101	41	1	60	1
	S	29	73	2	119	77	5	1	119	116	2	37	10	153	1	160	146	1	94	948	108	4	11	70
	T		32	3	319	3	2	3	1	4		223	69	3	96	55	57		36	121	618	4		1
	V		40	2	273	4	44	48	63	46		360	2	109	90	1	1		4	5	7	535		2
	W	48	5		1	30		2		4				18			1	2	53	19			1	3
	Y	30	28			107	49	2	47	2	93	2		5		38	1		4	32	2	3	1	225
S. melongena		*	-	?	A	C	D	E	F	G	H	I	K	L	M	N	P	Q	R	S	T	V	W	Y
AN-S-26	*	15	8		1	5		9				1	1	3				25	23	3			11	7
	-	20		382	41	10	35	53	20	54	17	34	52	50	14	75	41	27	40	97	31	42	4	16
	?	1		25								1					1	1
	A	1	42	3	658	1	53	66		64	1	7	4			1	55		7	144	305	309
	C	17	11			120	1		33	26	3	2		3		3		1	74	73			12	96
	D	1	47		40	1	329	155	1	109	37	1	4	1		183			6	1	1	42		93
	E	73	70	2	54		157	237	2	134		2	259	2	2	4	3	66	10	3	3	52		1
	F	1	50		2	25			232	1		53		203	1	1	1		2	95		44	1	53
	G	21	46	1	61	37	131	138	3	588		2	3	5	1	3	1	1	178	116	1	75	14	1
	H		23	1	1	3	43	2		2	140		1	24		44	23	66	131	4	1	1		83
	I	2	26	4	8		3	1	38	6	1	352	19	87	130	52	1		25	51	173	274	1	3
	K	29	66	2			4	216		6	1	32	286		29	175	2	65	119	5	42	3	1	1
	L	28	62	6	6	1	1	4	208	1	33	101	3	1012	45	3	155	37	46	133	3	115	19	1
	M	1	28	2	1		1	3		1		188	35	62	8	10			17	4	112	91
	N		48	2	3		183	3		3	26	38	143	2	1	347			5	141	43	1		40
	P		51	3	44		2		1	4	29	2		187		1	589	38	46	192	64	2		1
	Q	86	83		1		3	66	1	2	82	5	81	35	1		45	177	151	3	1	1
	R	42	27	1	3	80	1	4	2	155	138	43	103	57	21	1	37	116	432	101	39	2	56	1
	S	41	80		107	72	4	2	116	104	1	44	5	139	1	132	160	2	87	840	104	5	11	63
	T	2	34	3	283	2		1	1	3	2	180	62	4	81	58	57		31	125	547	3		1
	V		34	3	243	4	50	35	58	40		315		97	83		1		3	4	9	501		2
	W	46	7			37		1	2	6				23			1	2	57	19			2	3
	Y	25	21			96	47	1	41	1	77	3		3		35	2		1	34	1	2		217
S. melongena		*	-	?	A	C	D	E	F	G	H	I	K	L	M	N	P	Q	R	S	T	V	W	Y
A0416	*	20	8		1	5		8					4	7				23	21	1			9	2
	-	20		406	35	11	34	53	24	52	16	38	52	63	13	68	36	33	49	103	30	40	3	12
	?	1		28								1					1		1			1
	A		41	6	652	1	74	73	2	69	1	6	4	4			56		5	165	342	319		2
	C	14	7			112	2		37	21	3	1		4		3			81	64			12	98
	D	1	51	2	32	1	330	181		115	34	1	6	3		186		1	6	3	1	50		94
	E	73	64	4	40		159	246	3	132	1	1	263	1	2	3	2	58	14	3	2	71		1
	F	3	36	1	1	28	1		219	3	1	54		204	1	1			3	102		47		66
	G	27	55	1	56	39	142	141	2	634		2	4	5	1	4		1	179	120	2	100	12
	H		29	1	1	3	41	2	1	1	137	1	1	30		64	26	76	142	4	2			98
	I	1	32	2	8		5		38	7	2	356	26	96	121	41	4		28	47	188	261		3
	K	37	67	4	1		4	233		7	2	32	283	2	34	183	2	51	108	7	53	1	1	1
	L	24	66	5	4	1	5	4	226	1	32	122	3	1023	62	2	157	47	50	140	3	135	18	1
	M	1	34	2		1	2	1				206	43	60	7	11	1		18	4	99	92
	N		58	2	3		184	3		4	33	50	149		1	346	1		8	122	53			42
	P	1	44	4	44		2		2	2	37	2	2	201		2	564	38	37	200	74	2		1
	Q	103	75	3	3		2	59	1	1	105	1	85	42	2	1	37	190	135	4	1	1		1
	R	47	25	1	3	89	4	4	2	159	139	54	92	57	28	3	27	123	450	103	32	1	53	1
	S	49	80	1	107	70	9	1	111	107	2	54	6	152	2	137	158	2	90	881	130	2	11	60
	T	2	36	2	303	2	3	3	1	3		214	69	5	79	62	57		35	139	608	4
	V		35	2	241	4	59	37	71	42		316	2	113	102				5	3	7	520		2
	W	54	3			38	1	1	1	5				29			1	1	51	17	1		2	3
	Y	39	28	1		87	47	1	54	1	73	2		3		40	1		4	42	2	3	1	206
S. melongena		*	-	?	A	C	D	E	F	G	H	I	K	L	M	N	P	Q	R	S	T	V	W	Y
A0416	*	20	9			3		7		3			3	5				28	16	4			14	4
	-	15		394	39	11	47	70	30	34	23	32	36	54	12	87	55	31	45	99	49	44	5	13
	?	1		29								1					1	1				1
	A		53	2	720	3	71	66	1	72	2	9	2	4	2		57		3	153	303	335		1
	C	5	16		1	115	2		44	23	3			1		1			85	57			18	95
	D		55		53	1	359	176	1	136	38	1	8	1		210	1	1	1	1	1	39		79
	E	44	74	3	51		173	265		140		3	261		5	5	2	75	8	1	1	58		3
	F	1	41	2	3	26	1		256	1		52		202	1	3	1		2	114		46		45
	G	20	73	1	74	22	149	133	2	655	1	3	5	4	1	4			155	131	1	83	19
	H		29	1	1	2	48	1		5	144		3	26		45	30	77	157	3	1	1		87
	I		36	4	5		3		35	3	1	370	20	111	132	46	1		29	47	205	310		2
	K	25	75	4	2		4	238		5		21	273	2	33	181	2	54	120	5	58	1	1
	L	19	63	7	6	1	2	4	198	2	27	114	1	1138	55	4	192	43	41	150	1	155	16	2
	M		35							1		206	40	56	5	12			18	6	106	85
	N		54	2	3		199	1		4	30	41	149		1	330			3	154	66			46
	P	1	59	2	56	1		3		1	34	1	1	199		2	638	44	36	192	59	3
	Q	83	54	2	1		1	73		1	78	1	71	33	1		43	206	148	1	2		1
	R	43	39	1	3	113		6	2	162	133	41	115	69	21	2	48	133	445	102	39	2	47	2
	S	26	81	1	117	70	2	1	120	106		37	7	145	3	134	181	2	84	954	99	2	8	43
	T	1	35	2	331	3	1	1		2	1	226	70	3	89	54	63		35	127	631	3		1
	V	1	39	2	290	2	36	43	52	53		321	2	123	98	1	1		4	7	9	563		1
	W	43	4		1	27		1	1	10				16			1	1	54	17			1	3
	Y	36	27	1	1	103	49	3	45	1	98	3		1		40			1	36	2	2		238
S. melongena		*	-	?	A	C	D	E	F	G	H	I	K	L	M	N	P	Q	R	S	T	V	W	Y
IVIA-371	*	25	9		1	3		9	1				3	5				23	16	2			7	7
	-	13		401	43	9	44	56	19	46	16	36	45	48	13	84	40	33	43	95	36	43	4	19
	?			29								1					1					1
	A		43	2	685	1	70	67		73	1	10	4	1		2	60		9	153	308	330		1
	C	14	11	1		117	2		46	25	2			3		2			88	59			19	83
	D	1	61		40		323	159		125	35		7	3		210		1	5	2		38		86
	E	74	72	6	42		173	268	1	134	1	5	278	1	4	5	2	65	7	6	2	58		1
	F	2	42	1	5	30		1	248	1		52	1	225	1	1	2		3	95	1	48	1	57
	G	19	43	1	59	35	152	146		657		3	3	4	1	3	2	1	186	128	2	91	14
	H		22	1		6	51	1		2	139		2	40		50	30	78	147	1	2	2	1	109
	I	1	28	3	5	1	2		41	7	2	365	26	100	127	56	4		26	42	197	296		3
	K	33	64	3	1		5	232	1	6		37	305	1	37	180	2	67	108	4	57	2	1	1
	L	36	64	6	5	1	5	4	239	3	38	105	2	1070	61	2	148	43	52	143	4	143	16
	M	1	37	1	2		3		1			203	37	55	7	14			19	3	107	93
	N		54		2	2	203	2		6	34	53	172	1	1	341	2		4	147	56	1		55
	P	1	45	4	46		1		1	2	33	1		197		3	616	50	48	197	78	2		1
	Q	114	82		2		2	75	1	2	88	1	85	43	1		45	196	159		1	3		1
	R	57	23	4	2	91	2	4		175	139	38	102	66	17	2	42	115	442	109	38	1	63	2
	S	35	76	3	103	77	4	1	119	118		58	7	153	2	158	159	2	95	911	122	4	12	70
	T		29	2	324	3	1	2	1	3	1	216	65	2	98	57	52		29	120	622	5		2
	V	2	33	4	255	3	48	45	64	43		348	1	121	99	1			2	2	7	577		1
	W	49	3			30		2		7				24			1	3	64	21			1	3
	Y	35	22			99	45	3	51	3	94	1		2		33			3	42	2	1	1	235
S. melongena		*	-	?	A	C	D	E	F	G	H	I	K	L	M	N	P	Q	R	S	T	V	W	Y
ASI-S-1	*	15	3			4		6						4				21	10	3			10	4
	-	10		188	27	5	16	22	12	23	14	19	13	23	7	36	14	13	20	33	14	23	3	6
	?	1		23								1					1		1
	A		23	2	357	1	65	31		37	1	3	5	2			26		4	113	204	218		1
	C	14	2			83	2		20	15	1	1		1					76	45			9	71
	D		13		32		195	120	1	86	24	1	5			145		1	2	1	1	41		67
	E	75	33	3	28		107	135	2	100	1		179		1	4	1	34	4		1	50
	F	1	18	2		16	1		139	1		42		132	1					68		22	1	43
	G	20	25	1	36	28	99	82	1	425	1	1	2	5		4			134	82		73	15
	H		6		2	1	19			2	86		1	22		41	14	55	110	1	1			72
	I	1	12	1	8		1		28	1		239	19	66	91	41			17	24	137	222		1
	K	38	44	1	1		1	166	1	5		31	156		25	124		32	74	6	23	2	1
	L	43	19	3	1		1		152	1	31	85	2	669	47	3	109	31	33	90		69	14
	M		13		1		1	1	1	1		120	29	33	5	3			10	1	58	61
	N		12		2		121	1	1	7	17	32	91		1	210			1	70	33			35
	P		19	3	36					1	30			144		2	377	33	27	122	59	1
	Q	74	28	1				26		1	52	2	69	35	1		26	118	110		1	2
	R	33	14	2	3	75		4	1	121	87	42	62	51	15	1	24	72	280	77	27	2	36	1
	S	44	35	2	62	43	1	1	79	75		29	2	99		92	111	1	72	524	77	1	11	45
	T		11	4	198	3	2	1		1		121	48		41	56	17		19	83	361	2
	V		16		158	1	36	38	45	33		197	1	65	55	1	2			3	6	288		1
	W	43	2	1		22			1	4				13					47	9			3	1
	Y	26	12	1	1	51	35	1	32	2	61					35			4	20	1			121
S. incanum		*	-	?	A	C	D	E	F	G	H	I	K	L	M	N	P	Q	R	S	T	V	W	Y
MM577	*	179	48	5	1	21	1	31	1	15		2	17	30			1	160	62	33	1	1	75	30
	-	41		1468	174	32	190	267	81	193	97	113	186	202	46	209	195	135	135	324	180	171	12	56
	?	1		18								1						1
	A	2	193	10	4426	8	262	293	7	470	5	17	13	9	12	8	350	1	9	651	1658	1667		3
	C	51	52	3	2	807	4		175	143	10	2		8	1	5	1		545	438	3	1	108	475
	D	2	180	4	220	1	2295	983	5	717	218	3	13	3		1076	1	2	6	10	2	160		280
	E	179	302	13	266	1	900	1697	1	693	3	10	1342	7	3	12	4	451	34	8	9	206	1	2
	F	5	157	9	9	158	2	2	1616	5	2	203		1068	2	2	4		4	589	6	299	6	252
	G	35	236	9	481	152	729	721	7	3663	4	8	18	21	3	10	5	8	863	650	10	338	63	2
	H	3	79	6	3	12	233	3	2	9	981	4	7	151		240	152	485	790	13	4			592
	I	3	175	11	25	2	11	5	207	8	5	2240	122	527	833	224	7	5	135	238	1220	2005		8
	K	111	292	16	8	2	15	1483	3	16	3	106	1760	10	162	901	3	400	809	19	269	6	2	1
	L	75	270	13	19	11	8	13	1113	15	160	501	6	6718	283	8	971	205	251	836	14	819	98	6
	M	3	123	3	7		7	10	3	6	1	882	187	314	33	57		1	105	9	641	603	1	1
	N	3	214	6	10	7	1086	14	2	14	225	215	947	4	5	2228	2	1	17	927	354	4		194
	P	2	200	5	333	1	2	1	3	4	149	8	1	868	1	2	3801	194	217	1066	274	10		2
	Q	400	197	9	4	1	8	448		9	439	4	383	206	1	6	216	1302	786	11	8	1	5	5
	R	224	147	10	8	504	4	10	3	833	761	146	761	256	86	18	245	691	2651	503	198	7	251	10
	S	104	356	9	711	380	18	10	554	704	8	216	14	772	5	902	999	3	443	5823	663	17	50	223
	T	1	193	10	1762	5	7	6	3	11	4	1144	345	13	500	327	308	3	224	642	3947	22		4
	V	1	163	15	1550	8	156	224	257	343	5	1896	7	766	494	9	7		6	14	24	3450	2	5
	W	250	28	3		123		1	7	65			1	88	1		1	5	298	58		1	17	2
	Y	138	73	4	2	490	290	6	232	2	578	1	2	13	1	209	2	1	12	229	5	4	2	1447
Total		*	-	?	A	C	D	E	F	G	H	I	K	L	M	N	P	Q	R	S	T	V	W	Y
	*	210	54	5	2	26	3	34	5	16		3	26	49			3	168	74	50	1	2	82	43
	-	118		3472	363	97	397	473	195	402	131	346	328	546	67	253	370	182	684	915	281	371	24	86
	?			33								1							1
	A	6	267	25	5707	14	651	591	11	589	9	40	19	39	10	9	480	3	75	1433	2544	2512	1	4
	C	181	74	6	6	1016	9	6	323	167	11	8	2	18	1	5	6		621	570	5	3	124	715
	D	4	263	12	308	4	2858	1379	7	890	296	16	19	17	1	1633	8	6	44	34	2	426	1	741
	E	755	394	21	355	3	1574	2163	8	879	10	24	2037	29	3	16	21	548	95	41	17	548	1	8
	F	21	224	13	18	202	15	7	1998	10	2	465	3	1576	3	2	10		30	763	8	355	7	490
	G	183	367	20	623	387	1105	1106	13	4954	6	35	25	45	4	12	18	6	1403	1015	22	852	135	3
	H	4	120	9	8	11	278	3	5	13	1233	12	13	300		431	191	649	919	33	6	4		877
	I	4	233	21	35	5	28	18	360	19	9	3076	214	716	926	374	17	5	210	311	1405	2273	1	15
	K	450	417	33	11	4	57	1683	9	30	13	333	2230	30	304	1489	13	481	1069	62	413	15	3	10
	L	305	399	29	31	18	50	34	1778	30	311	990	15	8747	524	11	1149	328	424	1023	18	994	117	16
	M	4	157	13	10	2	19	16	10	8	3	1510	310	471	41	65	4	2	147	21	758	696	1	1
	N	5	303	12	16	7	1284	22	8	26	288	457	1256	19	6	2664	12	2	54	1125	431	7		432
	P	6	285	18	417	2	20	14	7	14	332	29	6	1443	1	8	4978	380	406	1670	678	16		3
	Q	798	267	19	9	2	25	549	5	16	756	18	729	442	2	6	302	1609	981	29	11	7	5	6
	R	385	198	19	15	726	20	21	6	993	1048	344	975	475	171	20	289	919	3576	873	283	12	395	11
	S	423	504	28	829	610	44	23	861	811	10	466	38	1174	7	1173	1207	5	835	7559	1047	27	61	568
	T	3	260	21	2011	8	33	25	8	23	5	1667	503	29	635	473	389	3	311	1079	4961	29		5
	V	4	234	25	1832	16	429	443	459	417	8	2592	12	1117	705	10	17	2	51	48	34	4636	1	5
	W	534	48	8	1	247	2	7	11	76		5	3	175	1		1	8	409	107	1	3	22	9
	Y	320	113	8	6	609	341	13	396	8	681	11	5	23	1	343	6	1	32	310	7	8	5	1784
