# Supplementary material for: Whole-Genome Resequencing of Seven Eggplant (Solanum melongena) and One Wild Relative (S. incanum) Accessions Provides New Insights and Breeding Tools for Eggplant Enhancement
Source: Front Plant Sci. 2019 Oct 8;10:1220. doi: 10.3389/fpls.2019.01220 (PMC6791922; doi:10.3389/fpls.2019.01220)
Supplement: Supplementary file 8 [file DataSheet_8.xlsx]

## Sheet: Supplementary data S8
Supplementary data S8. Genetic matrix distance (above the diagonal) and genetic identities calculated among the accessions (below the diagonal).
		MM577	MM1597	DH_ECAVI	AN-S-26	H15	A0416	IVIA-371	ASI-S-1
	MM577		0.588	0.588	0.587	0.587	0.588	0.589	0.584
	MM1597	0.412		0.076	0.077	0.077	0.088	0.077	0.071
	DH_ECAVI	0.412	0.924		0.052	0.049	0.09	0.037	0.073
	AN-S-26	0.413	0.923	0.948		0.035	0.085	0.054	0.064
	H15	0.413	0.923	0.951	0.965		0.082	0.053	0.062
	A0416	0.412	0.912	0.91	0.915	0.918		0.095	0.064
	IVIA-371	0.411	0.923	0.963	0.946	0.947	0.905		0.079
	ASI-S-1	0.416	0.929	0.927	0.936	0.938	0.936	0.921
